# Supplementary material for: Evaluations of Genomic Prediction and Identification of New Loci for Resistance to Stripe Rust Disease in Wheat (Triticum aestivum L.)
Source: Front Genet. 2021 Sep 28;12:710485. doi: 10.3389/fgene.2021.710485 (PMC8505882; doi:10.3389/fgene.2021.710485)
Supplement: Supplementary Table 3 — Phenotypic data used in present study. [file Table_3.XLSX]

## Sheet: Sheet2
No Of Lines	Disease_E1	Disease_E2	Disease_E3	Disease_E4
GID304660	13	40	3	18
GID6175067	15	3	1	6
GID6341870	1	10	5	5
GID7310216	1	20	5	9
GID7310280	5	80	5	30
GID7310282	5	70	45	40
GID7310423	25	50	20	32
GID7310704	0	0	0	0
GID7310723	1	8	20	9
GID7310785	1	0	0	0
GID7310807	13	25	3	14
GID7310835	1	0	0	0
GID7310893	0	6	10	5
GID7310905	30	50	30	37
GID7311040	20	50	20	30
GID7311077	13	20	10	14
GID7311612	0	0	0	0
GID7311894	10	35	10	18
GID7311895	3	10	1	5
GID7312223	1	5	1	2
GID7312360	10	60	25	32
GID7312378	1	1	3	1
GID7312934	5	35	1	14
GID7312955	3	50	10	21
GID7313028	0	5	5	3
GID7313031	3	80	15	33
GID7313048	8	80	10	33
GID7313392	3	15	5	8
GID7313462	1	15	0	5
GID7313724	3	15	15	11
GID7313804	6	30	5	14
GID7313806	20	60	10	30
GID7395694	8	40	10	19
GID7395822	1	30	3	11
GID7395899	0	30	5	12
GID7396039	15	20	20	18
GID7396104	5	60	43	36
GID7396133	8	40	10	19
GID7396143	20	0	25	15
GID7396161	0	13	10	8
GID7396172	3	60	8	24
GID7396194	0	20	40	20
GID7396209	20	20	10	17
GID7396228	1	3	10	5
GID7396235	0	10	5	5
GID7396236	0	35	5	13
GID7396355	8	45	20	24
GID7396550	0	1	1	1
GID7396624	8	50	25	28
GID7396638	3	0	5	3
GID7396639	1	0	5	2
GID7396710	25	70	30	42
GID7396745	15	80	15	37
GID7397016	10	30	10	17
GID7397073	15	35	15	22
GID7397372	0	0	0	0
GID7397501	1	8	13	7
GID7397687	8	40	30	26
GID7397691	1	1	0	0
GID7397728	15	40	30	28
GID7397747	15	80	40	45
GID7397754	5	0	8	4
GID7397815	10	0	0	3
GID7398014	3	40	1	15
GID7398212	0	30	3	11
GID7398217	0	0	1	0
GID7398235	0	3	1	1
GID7398245	0	1	1	1
GID7398376	8	30	3	14
GID7398701	1	20	10	10
GID7398846	8	60	20	29
GID7398872	3	60	5	23
GID7398920	10	80	10	33
GID7399013	0	20	5	8
GID7399014	0	40	5	15
GID7399072	5	70	1	25
GID7399179	1	50	13	21
GID7399180	5	70	5	27
GID7399267	8	0	30	13
GID7399277	0	0	0	0
GID7399345	5	50	5	20
GID7399399	11	60	30	34
GID7399413	0	25	13	13
GID7399442	20	80	40	47
GID7399445	1	3	5	3
GID7399457	3	0	8	4
GID7399473	0	0	0	0
GID7399485	0	0	0	0
GID7399497	1	13	6	6
GID7399537	13	40	20	24
GID7399541	1	25	10	12
GID7399548	1	20	28	16
GID7399578	0	25	10	12
GID7399601	8	80	8	32
GID7399609	8	45	5	19
GID7399636	3	40	10	18
GID7399637	8	50	25	28
GID7399638	8	60	15	28
GID7399640	10	80	30	40
GID7399643	5	50	25	27
GID7399644	3	60	30	31
GID7399645	20	60	30	37
GID7399653	3	40	10	18
GID7399712	8	60	33	33
GID7399819	8	25	20	18
GID7399829	0	3	0	1
GID7399832	0	13	5	6
GID7399875	1	40	10	17
GID7399946	1	40	5	15
GID7399966	15	25	40	27
GID7400073	3	40	40	28
GID7400091	3	45	35	28
GID7400281	0	15	10	8
GID7400293	0	20	10	10
GID7400308	10	60	10	27
GID7400311	8	80	20	36
GID7400313	8	70	20	33
GID7400318	0	35	10	15
GID7400337	1	80	8	29
GID7400441	1	15	5	7
GID7400442	3	10	10	8
GID7400446	0	5	5	3
GID7400456	5	25	5	12
GID7400458	1	15	10	9
GID7400460	5	10	5	7
GID7400467	5	15	3	8
GID7400488	3	20	5	9
GID7400491	1	25	15	14
GID7400579	35	50	30	38
GID7400595	3	30	3	12
GID7400602	20	40	13	24
GID7400624	0	0	0	0
GID7400679	3	0	0	1
GID7400700	0	0	1	0
GID7400704	0	0	0	0
GID7400738	6	20	10	12
GID7400748	30	3	8	14
GID7400754	8	0	0	3
GID7400769	5	0	0	2
GID7400771	0	0	1	0
GID7400794	3	3	1	2
